# Supplementary material for: Japan’s Dental Care Facing Population Aging: How Universal Coverage Responds to the Changing Needs of the Elderly
Source: Int J Environ Res Public Health. 2021 Sep 4;18(17):9359. doi: 10.3390/ijerph18179359 (PMC8430920; doi:10.3390/ijerph18179359)
Supplement: Supplementary file 1 [file ijerph-18-09359-s001.zip]

Archive with 1 entries (1 files):
- ijerph-1324568-supplementary.xlsx
