# Supplementary material for: Japan’s Dental Care Facing Population Aging: How Universal Coverage Responds to the Changing Needs of the Elderly
Source: Int J Environ Res Public Health. 2021 Sep 4;18(17):9359. doi: 10.3390/ijerph18179359 (PMC8430920; doi:10.3390/ijerph18179359)
Supplement: Supplementary file 1 [file ijerph-18-09359-s001.zip › ijerph-1324568-supplementary.xlsx]

## Sheet: TBL1
The number of subjects (Dental Hygiene Survey)
			2005				2016
		F	M	MF		F	M	MF
	05～09	130	117	247		94	100	194
	10～14	92	116	208		58	64	122
	15～19	65	54	119		32	19	51
	20～24	58	47	105		36	34	70
	25～29	103	71	174		49	37	86
	30～34	142	97	239		95	44	139
	35～39	139	58	197		124	66	190
	40～44	173	74	247		157	97	254
	45～49	164	95	259		125	77	202
	50～54	192	105	297		140	81	221
	55～59	249	158	407		154	100	254
	60～64	242	192	434		213	138	351
	65～69	288	208	496		258	245	503
	70～74	227	221	448		196	184	380
	75～79	183	138	321		164	155	319
	80～84	104	67	171		125	99	224
	85～	46	26	72		72	64	136
	TOTAL	2597	1844	4441		2092	1604	3696

## Sheet: TBL2
Age distribution of the sample of Dental Hygiene Survey vs. Population
	Dental Hygiene Survey(2016)		Population pyramid(2015)
85～	136		3117257
80～84	224		4961420
75～79	319		6276856
70～74	380		7695811
65～69	503		9643867
60～64	351		8455010
55～59	254		7515246
50～54	221		7930296
45～49	202		8662804
40～44	254		9732218
35～39	190		8316157
30～34	139		7290878
25～29	86		6409612
20～24	70		5968127
15～19	51		6008388
10～14	122		5599317
05～09	194		5299787

## Sheet: TBL3
Tooth-specific survival rate of the elderly (>=65) and improvement over 11 years (2005-16)
					2005(N=1,508)				2016(N=1,562)		2016/2005
				present[P]	missing[M]	P/(P+M)		present[P]	missing[M]	P/(P+M)
	lower	R	median incisor	890	617	0.590577		1173	387	0.751923	1.2732			0.0126626	0.615396	0.623247
			lateral incisor	940	563	0.625416		1215	341	0.780848	1.24853			0.012464	0.649845	0.657573
			canine	1068	438	0.709163		1288	274	0.824584	1.16276			0.0116949	0.732085	0.739336
			first premolar	872	636	0.578249		1148	414	0.734955	1.271			0.012717	0.603175	0.611059
			second premolar	723	785	0.479443		983	576	0.630532	1.31514			0.0128648	0.504658	0.512634
			first molar	508	999	0.337094		781	781	0.5	1.48327			0.0121731	0.360953	0.3685
			second molar	518	987	0.344186		741	820	0.474696	1.37918			0.0122345	0.368166	0.375751
			third molar	148				187						0	0	0
														0	0	0
		L	median incisor	895	613	0.593501		1188	372	0.761538	1.28313			0.0126485	0.618292	0.626135
			lateral incisor	955	551	0.63413		1225	333	0.786264	1.23991			0.0124037	0.658441	0.666132
			canine	1070	436	0.710491		1314	248	0.841229	1.18401			0.0116791	0.733382	0.740623
			first premolar	884	624	0.586207		1182	378	0.757692	1.29253			0.0126828	0.611065	0.618929
			second premolar	718	789	0.476443		968	594	0.619718	1.30072			0.0128614	0.501652	0.509626
			first molar	494	1014	0.327586		746	816	0.477593	1.45791			0.0120859	0.351275	0.358768
			second molar	473	1030	0.314704		755	806	0.483664	1.53689			0.0119589	0.338143	0.345558
			third molar	136				168						0	0	0
														0	0	0
	upper	R	median incisor	760	748	0.503979		1059	502	0.678411	1.34611			0.0128752	0.529214	0.537197
			lateral incisor	773	732	0.513621		1062	495	0.682081	1.32798			0.0128709	0.538848	0.546828
			canine	868	640	0.575597		1158	402	0.742308	1.28963			0.0127276	0.600543	0.608434
			first premolar	712	795	0.472462		1008	550	0.646983	1.36939			0.0128561	0.49766	0.505631
			second premolar	662	845	0.439283		964	597	0.617553	1.40582			0.0127804	0.464333	0.472257
			first molar	596	912	0.395225		861	701	0.551216	1.39469			0.0125898	0.419901	0.427707
			second molar	561	946	0.372263		817	744	0.523382	1.40595			0.0124484	0.396662	0.40438
			third molar	73				82						0	0	0
														0	0	0
		L	median incisor	728	780	0.482759		1048	514	0.670935	1.38979			0.012868	0.50798	0.515958
			lateral incisor	733	774	0.486397		1051	509	0.673718	1.38512			0.0128709	0.511624	0.519604
			canine	843	664	0.55939		1139	422	0.72966	1.30439			0.0127845	0.584447	0.592374
			first premolar	716	792	0.474801		988	571	0.63374	1.33475			0.0128593	0.500005	0.507978
			second premolar	667	841	0.442308		919	642	0.588725	1.33103			0.0127897	0.467375	0.475305
			first molar	638	870	0.423077		881	681	0.56402	1.33314			0.0127224	0.448013	0.455901
			second molar	540	968	0.35809		805	754	0.516357	1.44197			0.0123462	0.382289	0.389943
			third molar	67				75
				21229	21389	0.498123		28979	15224	0.655589	1.31612
	※all differences between 2005 and 2016 are statistically significant at p=0.01

## Sheet: TBL4
Status of teeth of the elderly (>=65, Dental Hygiene Survey)
			2005(N=1,508)					2016(N=1,562)
present teeth			21229	(	1	)		28979	(	1	)
	sound teeth		8035	(	0.378492	)		11924	(	0.41147	)		**
		with dental sealant	2	(	9.42107e-05	)		5	(	0.000172539	)		ns
		colored	366	(	0.0172406	)		325	(	0.011215	)		**
		not colored	7667	(	0.361157	)		11594	(	0.400083	)		**
	filled teeth
		Crown, not bridge abutment	2411	(	0.113571	)		2677	(	0.0923772	)		**
		Crown, bridge abutment	6143	(	0.289368	)		6861	(	0.236758	)		**
		Root cap						58	(	0.00200145	)		NA
		filling	3165	(	0.149089	)		6101	(	0.210532	)		**
	decayed teeth
		Caries incipient	774	(	0.0364596	)		750	(	0.0258808	)		**
		Caries high grade	701	(	0.0330209	)		608	(	0.0209807	)		**
missing teeth			21389	(	1	)		15253	(	1	)
	implant		62	(	0.00289869	)		192	(	0.0125877	)		**
	bridges		1394	(	0.0651737	)		1585	(	0.103914	)		**
	no prosthesis		2341	(	0.109449	)		2646	(	0.173474	)		**
	complete denture		10849	(	0.507223	)		6060	(	0.397299	)		**
	partial denture		6743	(	0.315256	)		4741	(	0.310824	)		ns
	removal for orthodontics		0	(	0	)		29	(	0.00190127	)		**
			42618					44232
ns: not significant, *: significant at p=0.05, **: significant at p=0.01

## Sheet: TBL5
The number of dental claims by major diagnostic categories
	dental caries	periodontal disease	missing teeth	total N of diagnoses	N of claims (*) N of diagnoses/claim
2014	107549905	140143615	16389285	264082805	200612846
	0.407258	0.530681	0.0620612	1	1.31638
2015	128939230	169719402	19330067	317988699	204865945
	0.405484	0.533728	0.0607885	1	1.55218
2016	130172602	174024015	19215128	323411745	210679509
	0.402498	0.538088	0.0594138	1	1.53509
2017	132611007	184154163	19024386	335789556	212878244
	0.394923	0.548421	0.0566557	1	1.57738
2018	134161234	193685587	18840620	346687441	212916550
	0.38698	0.558675	0.0543447	1	1.62828
source: NDB open data, (*N of claims: Medical Care Benefit Survey)

## Sheet: TBL6
Ten most common diagnoses of dental claims
	N of diagnoses	% diagnoses	cumulative %
periodontitis	135915272	0.39204	0.39204
dental caries	62368855	0.179899	0.571939
gingivitis	15891362	0.0458377	0.617777
missing teeth	13615550	0.0392733	0.65705
pulpitis	13253313	0.0382284	0.695279
chronic periodontitis	12653681	0.0364988	0.731777
apical perodontitis	12303356	0.0354883	0.767266
dental caries of 2nd degree	7958861	0.0229569	0.790223
dental caries treated	7357028	0.0212209	0.811444
acute purulent periodontitis	5868951	0.0169287	0.828372
・・・	・・・
TOTAL	346687441	1	1
source: NDB open data 2018

## Sheet: TBL7
Age distribution of home care management/visits and initial office visits (2015&19)
	dental home care management				Dental home visits				initial office visits
	2015	2019	2019/15		2015	2019	2019/15		2015	2019	2019/15
00－04	60	78	1.3		121	250	2.06612		245093	235314	0.960101
05－09	106	155	1.46226		201	379	1.88557		549344	518384	0.943642
10－14	115	174	1.51304		251	348	1.38645		319308	313197	0.980862
15－19	228	301	1.32018		553	620	1.12116		152345	149726	0.982809
20－24	574	786	1.36934		1268	1743	1.37461		186978	193072	1.03259
25－29	807	1033	1.28005		1934	2130	1.10134		247407	238322	0.963279
30－34	997	1420	1.42427		2301	2989	1.299		299769	280451	0.935557
35－39	1576	1747	1.1085		3761	3781	1.00532		358134	327538	0.914568
40－44	2167	2753	1.27042		5566	6362	1.14301		408947	388877	0.950923
45－49	2222	3719	1.67372		5839	8952	1.53314		362846	428651	1.18136
50－54	2407	3849	1.59909		6814	9703	1.42398		347693	388702	1.11795
55－59	2795	4209	1.5059		8698	11887	1.36664		345556	370018	1.07079
60－64	4259	5316	1.24818		15003	16325	1.08812		407955	381468	0.935074
65－69	6704	8450	1.26044		27775	30838	1.11028		471160	465311	0.987586
70－74	10890	13690	1.25712		48519	53301	1.09856		417259	460625	1.10393
75－79	18528	25711	1.38768		85367	106754	1.25053		323419	398915	1.23343
80－84	32005	43829	1.36944		157923	190088	1.20368		217166	258361	1.18969
85－89	38508	60312	1.56622		196367	278578	1.41866		101746	131748	1.29487
90－	41996	74662	1.77784		189865	320775	1.68949		33003	48203	1.46056
total	166944	252194	1.51065		758126	1045803	1.37946		5795128	5976883	1.03136
source: Social Insurance Claims Survey

## Sheet: TBL8
The number of dental home visits
	one patient in a building	2～9 patients in a building	10 or more patients in a building	total
2012	205646	568505		774151
2013	175332	430464		605796
2014	228198	277838	421356	927392
2015	245716	356415	544678	1146809
2016	270419	382967	597183	1250569
2017	305904	430549	648807	1385260
2018	361446	628846	615724	1606016
2019	370991	667835	642843	1681669
2020	295306	467573	447467	1210346
source: Social Insurance Claims Survey

## Sheet: TBL9
	The number of home visits by dental hygienists
		simple	complicated	one patient in a building	2～9patients in a building	10 or more patients in a building	total
	2012	82621	224294				306915
	2013	77292	190608				267900
	2014	101178	225424				326602
	2015	99210	270097				369307
	2016	107608	299310				406918
	2017	115556	333746				449302
	2018			16961	54203	379964	451128
	2019			17263	58139	415659	491061
	2020			11165	35785	282732	329682
	source: Social Insurance Claims Survey

## Sheet: TBL10
The number of home oral rehabilitation services
	<10teeth	10～20teeth	20=<teeth	total
2016	1931	952	1441	4324
2017	2696	1608	2392	6696
2018	4798	2541	3931	11270
2019	6352	3645	5686	15683
2020	4623	2891	4408	11922
source: Social Insurance Claims Survey

[truncated: 6 more sheets: Fig1, Fig1data, Fig2, Fig2data, Fig3, Fig3data]
